# Supplementary material for: Assembly and comparative analysis of the first complete mitochondrial genome of Acer truncatum Bunge: a woody oil-tree species producing nervonic acid
Source: BMC Plant Biol. 2022 Jan 13;22:29. doi: 10.1186/s12870-021-03416-5 (PMC8756732; doi:10.1186/s12870-021-03416-5)
Supplement: Supplementary file 5 — Additional file 5: Table S1. The repeat sequences distributions in the A. truncatum mitogenome genome. [file 12870_2021_3416_MOESM5_ESM.xls]

## Sheet: Sheet1
Table S1 The repeat sequences distributions in the A.truncatum mitogenome genome.
Note: F: Forward repeat; P:Palindromic repeat; R:Reverse repeat; C:Complement repeat.
No.	Length I	StartI	Type	Length II	StartII	Hamming distance	E-value
1	28452	720609	R	28452	585001	0	0
2	10056	574945	P	10056	720608	0	0
3	7619	608157	F	7619	783433	-1	0
4	7611	608165	F	7611	783441	0	0
5	6854	568096	P	6854	730658	0	0
6	6774	311390	P	6774	424258	0	0
7	5072	557932	P	5072	742603	0	0
8	3507	21227	F	3507	479067	0	0
9	3256	615777	R	3256	3256	0	0
10	3372	562995	P	3372	739239	0	0
11	2037	606137	F	2037	781412	0	0
12	1923	1333	F	1923	617108	0	0
13	1870	686260	R	1870	42384	0	0
14	1823	40561	P	1823	686259	0	0
15	1726	566371	P	1726	737512	0	0
16	1461	586225	F	1461	760171	-3	0
17	1417	586269	F	1417	760215	-2	0
18	1396	724894	P	1396	752020	-1	0
19	1386	579319	F	1386	752020	0	0
20	1386	724904	P	1386	752020	0	0
21	1339	0	F	1339	615776	0	0
22	1324	586362	F	1324	760308	-1	0
23	1078	605057	F	1078	780332	-1	0
24	1035	556896	P	1035	747675	0	0
25	832	586854	F	832	760800	0	0
26	764	604296	F	764	779569	0	0
27	722	586131	F	722	760077	-3	0
28	698	581262	F	698	754010	0	0
29	698	723649	P	698	754010	0	0
30	586	605549	F	586	780824	0	0
31	575	601182	F	575	776326	-2	0
32	542	196186	P	542	374653	0	0
33	542	578617	F	542	751306	0	0
34	542	726450	P	542	751306	0	0
35	524	587687	F	524	761633	0	0
36	507	588240	F	507	762185	0	0
37	489	601268	F	489	776412	-1	1.01e-280
38	452	601305	F	452	776449	0	1.3e-261
39	436	580712	F	436	753446	-1	7.31e-249
40	436	724461	P	436	753446	-1	7.31e-249
41	428	580720	F	428	753454	0	3.66e-247
42	390	602490	F	390	777702	0	2.77e-224
43	395	592219	F	395	766742	-2	1.89e-221
44	378	633006	P	378	661264	0	4.64e-217
45	371	592243	F	371	766766	-1	8.47e-210
46	363	588748	F	363	762693	0	4.99e-208
47	356	586005	F	356	759951	-3	1.64e-195
48	316	590000	F	316	764138	0	9.88e-180
49	276	602194	F	276	777401	-3	1.12e-147
50	260	602205	F	260	777412	0	5.13e-146
51	264	555972	P	264	749441	-1	1.59e-145
52	251	578280	F	251	750958	0	1.34e-140
53	251	727078	P	251	750958	0	1.34e-140
54	250	592364	F	250	766887	0	5.38e-140
55	233	556003	P	233	749441	0	9.24e-130
56	214	556233	P	214	749229	0	2.54e-118
57	192	556705	P	192	748713	0	4.47e-105
58	178	590617	F	178	764817	0	1.2e-96
59	176	255655	F	176	280228	-1	1.01e-92
60	170	603435	F	170	778681	0	7.86e-92
61	168	255663	F	168	280236	0	1.26e-90
62	164	604045	F	164	779315	0	3.22e-88
63	171	582379	F	171	755137	-2	2.57e-87
64	171	723059	P	171	755137	-2	2.57e-87
65	172	582029	F	172	754782	-3	1.11e-85
66	172	723408	P	172	754782	-3	1.11e-85
67	162	723418	P	162	754782	-1	2.5e-84
68	157	603856	F	157	779124	0	5.27e-84
69	168	591854	F	168	766360	-3	2.63e-83
70	167	601776	F	167	776931	-3	1.04e-82
71	154	582208	F	154	754960	0	3.37e-82
72	154	723247	P	154	754960	0	3.37e-82
73	150	582041	F	150	754794	0	8.64e-80
74	161	591866	F	161	766372	-3	3.8e-79
75	143	577870	F	143	750525	-1	6.07e-73
76	143	727596	P	143	750525	-1	6.07e-73
77	132	555435	P	132	750185	0	5.94e-69
78	140	687984	F	140	688017	-2	7.93e-69
79	127	687997	F	127	688030	0	6.08e-66
80	125	555207	P	125	750447	0	9.73e-65
81	125	603678	F	125	778941	0	9.73e-65
82	124	583697	F	124	756765	0	3.89e-64
83	124	721788	P	124	756765	0	3.89e-64
84	123	577890	F	123	750545	0	1.56e-63
85	117	594079	F	117	768770	-1	2.24e-57
86	111	600748	F	111	775812	0	2.61e-56
87	122	591490	F	122	765921	-3	4.96e-56
88	109	328342	F	109	489606	0	4.18e-55
89	119	597037	F	119	771826	-3	2.95e-54
90	107	215557	F	107	215586	0	6.68e-54
91	105	282811	P	105	554918	0	1.07e-52
92	102	582561	F	102	755321	0	6.85e-51
93	102	722946	P	102	755321	0	6.85e-51
94	102	723128	P	102	755137	0	6.85e-51
95	113	362706	P	113	450146	-3	1.03e-50
96	108	597048	F	108	771837	-2	8.69e-50
97	107	687984	F	107	688050	-2	3.41e-49
98	108	591510	F	108	765941	-3	9.21e-48
99	104	362715	P	104	450146	-2	2.06e-47
100	94	687997	F	94	688063	0	4.49e-46
101	98	97883	F	98	278560	-1	5.15e-46
102	93	589607	F	93	763678	0	1.79e-45
103	98	40561	P	98	688017	-2	7.5e-44
104	98	40561	P	98	688050	-2	7.5e-44
105	89	597067	F	89	771856	0	4.59e-43
106	88	604209	F	88	779481	0	1.84e-42
107	87	441545	F	87	685178	0	7.35e-42
108	87	603189	F	87	778420	0	7.35e-42
109	91	591527	F	91	765958	-2	1.06e-39
110	82	593526	F	82	768149	0	7.53e-39
111	82	594531	F	82	769243	0	7.53e-39
112	79	555774	P	79	749857	0	4.82e-37
113	79	595582	F	79	770345	0	4.82e-37
114	78	215557	F	78	215615	0	1.93e-36
115	78	595412	F	78	770168	0	1.93e-36
116	86	131233	P	86	197225	-3	8.12e-35
117	86	318921	P	86	686136	-3	8.12e-35
118	78	594744	F	78	769472	-1	4.51e-34
119	74	594330	F	74	769025	0	4.93e-34
120	73	491279	R	73	491279	0	1.97e-33
121	73	583118	F	73	756005	0	1.97e-33
122	73	594006	F	73	768696	0	1.97e-33
123	73	722418	P	73	756005	0	1.97e-33
124	80	709720	F	80	709774	-2	3.42e-33
125	72	491276	R	72	491276	0	7.89e-33
126	75	5899	P	75	150568	-1	2.77e-32
127	75	422469	F	75	684640	-1	2.77e-32
128	71	500936	P	71	555206	0	3.16e-32
129	70	500936	F	70	750502	0	1.26e-31
130	69	491276	F	69	491283	0	5.05e-31
131	68	556572	P	68	748987	0	2.02e-30
132	68	594754	F	68	769482	0	2.02e-30
133	68	595348	F	68	770103	0	2.02e-30
134	74	40585	P	74	688083	-2	1.2e-29
135	74	687984	F	74	688083	-2	1.2e-29
136	77	386497	F	77	585849	-3	1.52e-29
137	66	318850	F	66	716003	0	3.23e-29
138	66	491286	R	66	491286	0	3.23e-29
139	66	593761	F	66	768432	0	3.23e-29
140	66	595681	F	66	770447	0	3.23e-29
141	66	597555	F	66	772405	0	3.23e-29
142	66	603110	F	66	778339	0	3.23e-29
143	69	318938	P	69	686136	-1	1.05e-28
144	65	225304	P	65	646538	0	1.29e-28
145	65	582485	F	65	755243	0	1.29e-28
146	65	594866	F	65	769598	0	1.29e-28
147	65	595253	F	65	770000	0	1.29e-28
148	72	491266	F	72	491280	-2	1.82e-28
149	64	127772	F	64	432847	0	5.17e-28
150	71	602881	F	71	778094	-2	7.06e-28
151	74	172121	P	74	284004	-3	8.63e-28
152	67	582898	F	67	755740	-1	1.62e-27
153	67	722644	P	67	755740	-1	1.62e-27
154	63	43485	P	63	133327	0	2.07e-27
155	62	77044	P	62	401852	0	8.28e-27
156	62	578218	F	62	750894	0	8.28e-27
157	62	727329	P	62	750894	0	8.28e-27
158	72	362764	P	72	450129	-3	1.27e-26
159	65	362578	P	65	450322	-1	2.52e-26
160	61	422483	F	61	684654	0	3.31e-26
161	61	595087	F	61	769829	0	3.31e-26
162	61	603049	F	61	778276	0	3.31e-26
163	61	687997	F	61	688096	0	3.31e-26
164	71	362689	P	71	450205	-3	4.87e-26
165	64	591554	F	64	765985	-1	9.93e-26
166	60	555611	P	60	750066	0	1.32e-25
167	59	491293	R	59	491293	0	5.3e-25
168	66	328910	F	66	345758	-2	6.24e-25
169	66	345758	F	66	520500	-2	6.24e-25
170	62	357364	P	62	419050	-1	1.54e-24
171	58	600008	F	58	775018	0	2.12e-24
172	58	600078	F	58	775090	0	2.12e-24
173	65	40561	F	65	40594	-2	2.42e-24
174	65	40561	P	65	687984	-2	2.42e-24
175	65	491266	F	65	491287	-2	2.42e-24
176	57	41434	F	57	628640	0	8.47e-24
177	57	328906	P	57	688134	0	8.47e-24
178	57	592052	F	57	766562	0	8.47e-24
179	57	628640	P	57	687152	0	8.47e-24
180	56	592835	F	56	767410	0	3.39e-23
181	56	600245	F	56	775263	0	3.39e-23
182	66	303502	F	66	303509	-3	3.99e-23
183	55	6288	F	55	335798	0	1.36e-22
184	55	21179	F	55	288984	0	1.36e-22
185	55	358164	P	55	553275	0	1.36e-22
186	55	579243	F	55	751939	0	1.36e-22
187	55	595143	F	55	769887	0	1.36e-22
188	55	598323	F	55	773217	0	1.36e-22
189	55	726311	P	55	751939	0	1.36e-22
190	62	255719	P	62	491218	-2	1.41e-22
191	62	280292	P	62	491218	-2	1.41e-22
192	65	394173	P	65	487723	-3	1.52e-22
193	65	596804	F	65	771593	-3	1.52e-22
194	54	5920	P	54	150568	0	5.42e-22
195	54	503473	P	54	516981	0	5.42e-22
196	54	592957	F	54	767537	0	5.42e-22
197	61	502917	P	61	574173	-2	5.45e-22
198	61	502917	F	61	731374	-2	5.45e-22
199	57	212373	F	57	583669	-1	1.45e-21
200	57	212373	P	57	721883	-1	1.45e-21
201	57	602895	F	57	778108	-1	1.45e-21
202	53	600926	F	53	775998	0	2.17e-21
203	52	270154	P	52	335597	0	8.68e-21
204	52	491300	R	52	491300	0	8.68e-21
205	52	500754	P	52	594977	0	8.68e-21
206	52	598202	F	52	773075	0	8.68e-21
207	58	491266	F	58	491294	-2	3.15e-20
208	61	57344	F	61	433292	-3	3.22e-20
209	61	138114	P	61	501093	-3	3.22e-20
210	61	212449	F	61	386236	-3	3.22e-20
211	61	328916	F	61	520506	-3	3.22e-20
212	51	600468	F	51	775498	0	3.47e-20
213	54	524795	P	54	537532	-1	8.79e-20
214	57	415578	P	57	607778	-2	1.22e-19
215	57	415578	P	57	783053	-2	1.22e-19
216	60	43855	P	60	151153	-3	1.22e-19
217	50	131265	P	50	197229	0	1.39e-19
218	50	598502	F	50	773478	0	1.39e-19
219	59	173427	P	59	422815	-3	4.65e-19
220	56	762145	R	56	762145	-2	4.7e-19
221	49	69663	F	49	195554	0	5.55e-19
222	49	123834	F	49	279459	0	5.55e-19
223	49	215557	F	49	215644	0	5.55e-19
224	49	282431	P	49	713769	0	5.55e-19
225	49	294021	F	49	553827	0	5.55e-19
226	49	556482	P	49	749142	0	5.55e-19
227	49	589312	F	49	763307	0	5.55e-19
228	49	593478	F	49	768100	0	5.55e-19
229	49	602010	F	49	777185	0	5.55e-19
230	49	657377	F	49	657407	0	5.55e-19
231	52	605839	F	52	605870	-1	1.35e-18
232	52	605839	F	52	781145	-1	1.35e-18
233	52	605870	F	52	781114	-1	1.35e-18
234	52	781114	F	52	781145	-1	1.35e-18
235	58	328907	F	58	520497	-3	1.76e-18
236	58	328916	P	58	540326	-3	1.76e-18
237	55	491188	P	55	709775	-2	1.81e-18
238	55	595765	F	55	770533	-2	1.81e-18
239	48	362595	P	48	450322	0	2.22e-18
240	48	516188	P	48	524802	0	2.22e-18
241	48	578537	F	48	751217	0	2.22e-18
242	48	594819	F	48	769548	0	2.22e-18
243	48	598106	F	48	772974	0	2.22e-18
244	48	727024	P	48	751217	0	2.22e-18
245	51	599849	F	51	774853	-1	5.31e-18
246	57	318977	P	57	583035	-3	6.69e-18
247	57	318977	F	57	722517	-3	6.69e-18
248	57	362657	P	57	450251	-3	6.69e-18
249	47	172275	P	47	283966	0	8.89e-18
250	47	283739	F	47	577544	0	8.89e-18
251	47	283739	P	47	728018	0	8.89e-18
252	47	599190	F	47	774189	0	8.89e-18
253	50	593262	F	50	767871	-1	2.08e-17
254	56	491194	P	56	709714	-3	2.54e-17
255	56	520497	P	56	688134	-3	2.54e-17
256	53	171919	F	53	507276	-2	2.69e-17
257	53	345758	P	53	688134	-2	2.69e-17
258	46	225309	F	46	350212	0	3.55e-17
259	46	303565	P	46	303565	0	3.55e-17
260	46	346667	F	46	645782	0	3.55e-17
261	46	350212	P	46	646552	0	3.55e-17
262	46	578080	F	46	750744	0	3.55e-17
263	46	727483	P	46	750744	0	3.55e-17
264	49	58109	P	49	555712	-1	8.16e-17
265	49	453167	P	49	686178	-1	8.16e-17
266	52	172143	P	52	284004	-2	1.04e-16
267	52	212433	F	52	386220	-2	1.04e-16
268	45	303502	F	45	303516	0	1.42e-16
269	45	456642	P	45	589266	0	1.42e-16
270	45	491307	R	45	491307	0	1.42e-16
271	45	594401	F	45	769099	0	1.42e-16
272	45	762151	R	45	762151	0	1.42e-16
273	54	171927	F	54	507284	-3	3.63e-16
274	54	345768	P	54	540326	-3	3.63e-16
275	54	520510	P	54	540326	-3	3.63e-16
276	54	598633	F	54	773612	-3	3.63e-16
277	51	491266	F	51	491301	-2	3.98e-16
278	51	528018	F	51	538800	-2	3.98e-16
279	44	159364	F	44	565365	0	5.69e-16
280	44	159364	P	44	740197	0	5.69e-16
281	44	594964	F	44	769699	0	5.69e-16
282	44	595197	F	44	769942	0	5.69e-16
283	44	598063	F	44	772930	0	5.69e-16
284	44	762151	F	44	762152	0	5.69e-16
285	44	762152	R	44	762152	0	5.69e-16
286	47	212514	F	47	386301	-1	1.25e-15
287	47	500959	F	47	577870	-1	1.25e-15
288	47	500959	P	47	727692	-1	1.25e-15
289	47	516189	F	47	537532	-1	1.25e-15
290	47	555207	P	47	577870	-1	1.25e-15
291	47	555207	F	47	727692	-1	1.25e-15
292	53	58339	P	53	532161	-3	1.37e-15
293	50	43865	P	50	151153	-2	1.53e-15
294	50	436124	P	50	709781	-2	1.53e-15
295	50	441484	F	50	684666	-2	1.53e-15
296	43	24686	P	43	89389	0	2.27e-15
297	43	89389	P	43	482526	0	2.27e-15
298	43	357383	P	43	419050	0	2.27e-15
299	43	397452	F	43	715230	0	2.27e-15
300	43	556438	P	43	749194	0	2.27e-15
301	43	592895	F	43	767472	0	2.27e-15
302	43	593057	F	43	767652	0	2.27e-15
303	43	603386	F	43	778628	0	2.27e-15
304	43	762151	R	43	762151	0	2.27e-15
305	43	762151	F	43	762153	0	2.27e-15
306	43	762153	R	43	762153	0	2.27e-15
307	52	172036	P	52	194659	-3	5.18e-15
308	49	109290	P	49	567786	-2	5.88e-15
309	49	109290	F	49	737774	-2	5.88e-15
310	49	422495	F	49	441484	-2	5.88e-15
311	49	436125	F	49	491188	-2	5.88e-15
312	42	159923	P	42	551552	0	9.1e-15
313	42	593210	F	42	767819	0	9.1e-15
314	42	684745	F	42	684838	0	9.1e-15
315	42	762151	R	42	762151	0	9.1e-15
316	42	762151	F	42	762154	0	9.1e-15
317	42	762154	R	42	762154	0	9.1e-15
318	45	328929	P	45	540326	-1	1.92e-14
319	45	405713	F	45	553042	-1	1.92e-14
320	45	597736	F	45	772589	-1	1.92e-14
321	51	172103	P	51	284045	-3	1.95e-14
322	48	98628	P	48	98628	-2	2.26e-14
323	48	583563	P	48	614637	-2	2.26e-14
324	48	583563	P	48	789913	-2	2.26e-14
325	48	614637	F	48	721998	-2	2.26e-14
326	48	721998	F	48	789913	-2	2.26e-14
327	41	584748	F	41	758198	0	3.64e-14
328	41	600170	F	41	775185	0	3.64e-14
329	41	720820	P	41	758198	0	3.64e-14
330	41	722670	P	41	755740	0	3.64e-14
331	41	762151	R	41	762151	0	3.64e-14
332	41	762151	F	41	762155	0	3.64e-14
333	41	762155	R	41	762155	0	3.64e-14
334	50	215583	F	50	537503	-3	7.35e-14
335	50	215612	F	50	537503	-3	7.35e-14
336	50	215641	F	50	537503	-3	7.35e-14
337	50	279062	F	50	553010	-3	7.35e-14
338	50	436124	P	50	709727	-3	7.35e-14
339	50	596425	F	50	771212	-3	7.35e-14
340	47	520506	P	47	688134	-2	8.64e-14
341	47	540337	F	47	688134	-2	8.64e-14
342	40	42871	P	40	441529	0	1.46e-13
343	40	101576	P	40	586072	0	1.46e-13
344	40	101576	P	40	760018	0	1.46e-13
345	40	593418	F	40	768037	0	1.46e-13
346	40	762151	R	40	762151	0	1.46e-13
347	40	762151	F	40	762156	0	1.46e-13
348	40	762156	R	40	762156	0	1.46e-13
349	43	14615	F	43	646413	-1	2.93e-13
350	43	24687	P	43	117643	-1	2.93e-13
351	43	117643	P	43	482527	-1	2.93e-13
352	43	594290	F	43	768982	-1	2.93e-13
353	43	596568	F	43	771354	-1	2.93e-13
354	43	737505	P	43	737505	-1	2.93e-13
355	46	42911	P	46	441488	-2	3.31e-13
356	46	42911	P	46	684670	-2	3.31e-13
357	46	240498	P	46	673040	-2	3.31e-13
358	46	318773	F	46	715908	-2	3.31e-13
359	39	71026	P	39	385529	0	5.82e-13
360	39	235939	P	39	709727	0	5.82e-13
361	39	235939	P	39	709781	0	5.82e-13
362	39	422443	F	39	441432	0	5.82e-13
363	39	502939	P	39	574173	0	5.82e-13
364	39	502939	F	39	731396	0	5.82e-13
365	39	762151	R	39	762151	0	5.82e-13
366	39	762151	F	39	762157	0	5.82e-13
367	39	762157	R	39	762157	0	5.82e-13
368	48	110474	P	48	218929	-3	1.04e-12
369	42	89389	F	42	117644	-1	1.15e-12
370	42	110468	P	42	220205	-1	1.15e-12
371	42	596674	F	42	771459	-1	1.15e-12
372	45	42912	P	45	422499	-2	1.27e-12
373	45	57360	F	45	433308	-2	1.27e-12
374	38	303502	F	38	303523	0	2.33e-12
375	38	356811	F	38	463903	0	2.33e-12
376	38	456649	P	38	763257	0	2.33e-12
377	38	491314	R	38	491314	0	2.33e-12
378	38	516198	F	38	537541	0	2.33e-12
379	38	589266	F	38	763257	0	2.33e-12
380	38	737504	P	38	737504	0	2.33e-12
381	38	762151	R	38	762151	0	2.33e-12
382	38	762151	F	38	762158	0	2.33e-12
383	38	762158	R	38	762158	0	2.33e-12
384	47	215557	F	47	537506	-3	3.89e-12
385	47	525259	P	47	678300	-3	3.89e-12
386	41	315	F	41	596277	-1	4.48e-12
387	41	371774	P	41	692700	-1	4.48e-12
388	41	596277	F	41	616091	-1	4.48e-12
389	44	291973	F	44	737488	-2	4.84e-12
390	44	318921	F	44	453172	-2	4.84e-12
391	44	491266	F	44	491308	-2	4.84e-12
392	44	590501	F	44	764679	-2	4.84e-12
393	37	41490	P	37	282272	0	9.32e-12
394	37	187010	P	37	191399	0	9.32e-12
395	37	238410	F	37	469312	0	9.32e-12
396	37	250308	P	37	719534	0	9.32e-12
397	37	269641	P	37	281757	0	9.32e-12
398	37	282272	F	37	687116	0	9.32e-12
399	37	319070	P	37	707631	0	9.32e-12
400	37	491344	F	37	520527	0	9.32e-12
401	37	578011	F	37	750667	0	9.32e-12
402	37	578173	F	37	750847	0	9.32e-12
403	37	593671	F	37	768323	0	9.32e-12
404	37	594613	F	37	769326	0	9.32e-12
405	37	600208	F	37	775225	0	9.32e-12
406	37	727399	P	37	750847	0	9.32e-12
407	37	727561	P	37	750667	0	9.32e-12
408	37	762151	R	37	762151	0	9.32e-12
409	37	762151	F	37	762159	0	9.32e-12
410	37	762159	R	37	762159	0	9.32e-12
411	46	172048	P	46	194653	-3	1.46e-11
412	46	452069	P	46	577895	-3	1.46e-11
413	46	452069	F	46	727668	-3	1.46e-11
414	46	452069	P	46	750550	-3	1.46e-11
415	46	590818	F	46	765032	-3	1.46e-11
416	40	315	P	40	255246	-1	1.75e-11
417	40	243209	F	40	418060	-1	1.75e-11
418	40	255246	P	40	616091	-1	1.75e-11
419	40	384546	P	40	489115	-1	1.75e-11
420	43	42964	P	43	422449	-2	1.85e-11
421	43	139726	F	43	369113	-2	1.85e-11
422	43	215563	F	43	366691	-2	1.85e-11
423	43	215592	F	43	366691	-2	1.85e-11
424	43	215621	F	43	366691	-2	1.85e-11
425	43	215650	F	43	366691	-2	1.85e-11
426	43	318998	P	43	583028	-2	1.85e-11
427	43	318998	F	43	722538	-2	1.85e-11
428	43	334725	P	43	657418	-2	1.85e-11
429	36	5468	F	36	83362	0	3.73e-11
430	36	8789	P	36	471732	0	3.73e-11
431	36	89406	P	36	89406	0	3.73e-11
432	36	158206	P	36	231016	0	3.73e-11
433	36	172159	P	36	284004	0	3.73e-11
434	36	233899	F	36	401306	0	3.73e-11
435	36	250306	F	36	342864	0	3.73e-11
436	36	269640	F	36	334728	0	3.73e-11
437	36	328851	P	36	551568	0	3.73e-11
438	36	453302	P	36	453302	0	3.73e-11
439	36	472326	P	36	566349	0	3.73e-11
440	36	548268	F	36	614406	0	3.73e-11
441	36	548268	F	36	789682	0	3.73e-11
442	36	596716	F	36	771503	0	3.73e-11
443	36	600053	P	36	657422	0	3.73e-11
444	36	600656	F	36	680774	0	3.73e-11
445	36	762151	R	36	762151	0	3.73e-11
446	36	762151	F	36	762160	0	3.73e-11
447	36	762160	R	36	762160	0	3.73e-11
448	45	345759	P	45	537483	-3	5.45e-11
449	39	5464	F	39	667616	-1	6.81e-11
450	39	73177	F	39	659488	-1	6.81e-11
451	39	215541	F	39	280232	-1	6.81e-11
452	39	274351	F	39	350915	-1	6.81e-11
453	39	313775	P	39	693614	-1	6.81e-11
454	39	428608	F	39	693614	-1	6.81e-11
455	39	500889	F	39	577589	-1	6.81e-11
456	39	500889	P	39	727981	-1	6.81e-11
457	42	117742	F	42	551541	-2	7.05e-11
458	42	215591	F	42	537511	-2	7.05e-11
459	42	215620	F	42	537511	-2	7.05e-11
460	42	215649	F	42	537511	-2	7.05e-11
461	42	255246	P	42	596275	-2	7.05e-11
462	42	491277	R	42	737506	-2	7.05e-11
463	42	491277	F	42	737506	-2	7.05e-11
464	42	491284	R	42	737506	-2	7.05e-11
465	42	491284	F	42	737506	-2	7.05e-11
466	42	491291	R	42	737506	-2	7.05e-11
467	42	491291	F	42	737506	-2	7.05e-11
468	42	491298	R	42	737506	-2	7.05e-11
469	42	491298	F	42	737506	-2	7.05e-11
470	42	491305	R	42	737506	-2	7.05e-11
471	42	491305	F	42	737506	-2	7.05e-11
472	42	568058	P	42	568058	-2	7.05e-11
473	35	8792	F	35	83364	0	1.49e-10
474	35	41490	P	35	398786	0	1.49e-10
475	35	117645	P	35	520530	0	1.49e-10
476	35	188100	P	35	189428	0	1.49e-10
477	35	238411	F	35	250309	0	1.49e-10
478	35	238411	P	35	719535	0	1.49e-10
479	35	250306	F	35	555409	0	1.49e-10
480	35	250309	F	35	469313	0	1.49e-10
481	35	281759	P	35	334729	0	1.49e-10
482	35	282274	F	35	398786	0	1.49e-10
483	35	342864	F	35	555409	0	1.49e-10
484	35	398786	F	35	687118	0	1.49e-10
485	35	454143	F	35	697091	0	1.49e-10
486	35	469313	P	35	719535	0	1.49e-10
487	35	595007	F	35	769743	0	1.49e-10
488	35	684774	F	35	684813	0	1.49e-10
489	35	762151	R	35	762151	0	1.49e-10
490	35	762151	F	35	762161	0	1.49e-10
491	35	762161	R	35	762161	0	1.49e-10
492	44	228823	F	44	466036	-3	2.03e-10
493	44	279009	F	44	552957	-3	2.03e-10
494	44	291991	F	44	491326	-3	2.03e-10
495	44	366703	F	44	709716	-3	2.03e-10
496	44	491275	C	44	737503	-3	2.03e-10
497	38	218933	F	38	671470	-1	2.66e-10
498	38	240498	F	38	274355	-1	2.66e-10
499	38	274356	F	38	398786	-1	2.66e-10
500	38	416681	P	38	447205	-1	2.66e-10
501	41	40618	P	41	688116	-2	2.69e-10
502	41	72538	P	41	582568	-2	2.69e-10
503	41	72538	F	41	723000	-2	2.69e-10
