# Supplementary material for: Assembly and comparative analysis of the first complete mitochondrial genome of Acer truncatum Bunge: a woody oil-tree species producing nervonic acid
Source: BMC Plant Biol. 2022 Jan 13;22:29. doi: 10.1186/s12870-021-03416-5 (PMC8756732; doi:10.1186/s12870-021-03416-5)
Supplement: Supplementary file 7 — Additional file 7: Table S3. The repeat sequences distributions in the A. yangbiense mitogenome genome. [file 12870_2021_3416_MOESM7_ESM.xls]

## Sheet: Sheet1
Table S2 The repeat sequences distributions in the A. yangbiense mitogenome genome.
Note: F: Forward repeat; P:Palindromic repeat; R:Reverse repeat; C:Complement repeat.
No.	Length I	StartI	Type	Length II	StartII	Hamming distance	E-value
1	27124	359917	F	27124	769610	-1	0
2	27088	359953	F	27088	769646	0	0
3	14689	22587	F	14689	344498	0	0
4	10941	11651	F	10941	333561	0	0
5	6033	5629	F	6033	327538	0	0
6	3390	162259	F	3390	691485	0	0
7	3308	387032	F	3308	796726	0	0
8	2593	356965	F	2593	766657	0	0
9	2446	3186	F	2446	325093	0	0
10	2222	35054	F	2222	766657	0	0
11	1698	116299	F	1698	282590	0	0
12	1558	160712	F	1558	689940	0	0
13	674	391185	F	674	800877	0	0
14	634	391859	F	634	801550	0	0
15	540	61843	P	540	221585	0	0
16	481	390337	F	481	800032	0	4.66e-279
17	413	2579	F	413	324484	0	4.06e-238
18	412	1643	F	412	323546	0	1.62e-237
19	262	390815	F	262	800509	0	3.3e-147
20	246	392815	F	246	802503	-3	9.39e-130
21	226	598098	P	226	629701	0	1.56e-125
22	198	1275	F	198	323174	0	1.12e-108
23	196	2991	F	196	324897	0	1.8e-107
24	183	392491	F	183	802181	0	1.21e-99
25	174	432254	F	174	519984	0	3.17e-94
26	165	341	F	165	322229	0	8.3e-89
27	173	546889	F	173	546895	-2	1.7e-88
28	145	945	F	145	322841	0	9.12e-77
29	147	392668	F	147	802357	-1	2.51e-75
30	145	98709	F	145	298817	-2	8.57e-72
31	130	281975	F	130	298867	-1	3.82e-65
32	125	505	F	125	322394	0	1e-64
33	124	1106	F	124	323004	0	4.01e-64
34	123	2461	F	123	324365	0	1.6e-63
35	119	2115	F	119	324020	0	4.11e-61
36	119	546889	R	119	546889	0	4.11e-61
37	119	546948	R	119	546948	0	4.11e-61
38	125	546889	R	125	546889	-2	7e-60
39	115	546953	R	115	546953	0	1.05e-58
40	114	546948	F	114	546954	0	4.21e-58
41	113	546948	R	113	546948	0	1.68e-57
42	112	391075	F	112	800768	0	6.73e-57
43	109	2272	F	109	324174	0	4.31e-55
44	109	546959	R	109	546959	0	4.31e-55
45	108	546948	F	108	546960	0	1.72e-54
46	112	393320	F	112	802999	-1	2.26e-54
47	119	393078	F	119	802757	-3	3.04e-54
48	107	546948	R	107	546948	0	6.89e-54
49	107	546966	R	107	547107	0	6.89e-54
50	113	546889	R	113	546889	-2	9.58e-53
51	105	150238	P	105	509486	0	1.1e-52
52	111	547108	R	111	547108	-2	1.48e-51
53	103	546947	R	103	547112	0	1.76e-51
54	103	546965	R	103	546965	0	1.76e-51
55	110	100566	F	110	220428	-2	5.81e-51
56	102	546948	F	102	546966	0	7.06e-51
57	102	546953	F	102	547112	0	7.06e-51
58	102	546954	R	102	547112	0	7.06e-51
59	102	546959	F	102	547112	0	7.06e-51
60	102	546960	R	102	547112	0	7.06e-51
61	102	546965	F	102	547112	0	7.06e-51
62	101	99176	F	101	279501	0	2.82e-50
63	101	546948	R	101	546948	0	2.82e-50
64	101	546948	F	101	547113	0	2.82e-50
65	112	359724	F	112	769408	-3	4.14e-50
66	97	546971	R	97	546971	0	7.23e-48
67	97	546971	F	97	547112	0	7.23e-48
68	97	547112	R	97	547112	0	7.23e-48
69	96	546948	F	96	546972	0	2.89e-47
70	96	546948	R	96	547112	0	2.89e-47
71	96	546972	R	96	547118	0	2.89e-47
72	96	547112	F	96	547118	0	2.89e-47
73	96	725064	F	96	761668	0	2.89e-47
74	100	465635	P	100	683473	-1	3.39e-47
75	95	546948	R	95	546948	0	1.16e-46
76	95	546948	F	95	547119	0	1.16e-46
77	95	547119	R	95	547119	0	1.16e-46
78	92	701382	F	92	761673	0	7.4e-45
79	96	67596	F	96	269783	-1	8.33e-45
80	91	546977	R	91	546977	0	2.96e-44
81	91	546977	F	91	547112	0	2.96e-44
82	91	547112	R	91	547112	0	2.96e-44
83	91	701382	F	91	725069	0	2.96e-44
84	102	393126	F	102	802805	-3	3.27e-44
85	90	546948	F	90	546978	0	1.18e-43
86	90	546948	R	90	547112	0	1.18e-43
87	90	546978	R	90	547124	0	1.18e-43
88	90	547112	F	90	547124	0	1.18e-43
89	89	546948	R	89	546948	0	4.74e-43
90	89	546948	F	89	547125	0	4.74e-43
91	89	547066	R	89	547066	0	4.74e-43
92	89	547125	R	89	547125	0	4.74e-43
93	100	359666	F	100	769350	-3	4.93e-43
94	88	1556	F	88	323457	0	1.89e-42
95	88	2376	F	88	324279	0	1.89e-42
96	88	465647	P	88	683473	0	1.89e-42
97	87	681	F	87	322573	0	7.58e-42
98	87	263583	F	87	298974	0	7.58e-42
99	86	1472	F	86	323372	0	3.03e-41
100	96	67153	P	96	148278	-3	1.12e-40
101	96	359781	F	96	769465	-3	1.12e-40
102	85	506969	P	85	582747	0	1.21e-40
103	85	546983	R	85	546983	0	1.21e-40
104	85	546983	F	85	547112	0	1.21e-40
105	85	547112	R	85	547112	0	1.21e-40
106	95	98759	F	95	281975	-3	4.32e-40
107	84	546948	F	84	546984	0	4.85e-40
108	84	546948	R	84	547112	0	4.85e-40
109	84	546984	R	84	547130	0	4.85e-40
110	84	547025	R	84	547025	0	4.85e-40
111	84	547112	F	84	547130	0	4.85e-40
112	88	116176	P	88	559348	-1	5e-40
113	88	133445	P	88	313084	-1	5e-40
114	83	282022	F	83	298914	0	1.94e-39
115	83	546948	R	83	546948	0	1.94e-39
116	83	546948	F	83	547131	0	1.94e-39
117	83	547131	R	83	547131	0	1.94e-39
118	81	864	F	81	322759	0	3.1e-38
119	81	393351	F	81	803030	0	3.1e-38
120	91	359767	F	91	769451	-3	9.71e-38
121	84	359566	F	84	769255	-1	1.22e-37
122	80	261	F	80	322147	0	1.24e-37
123	87	37778	P	87	648735	-2	2.55e-37
124	90	80710	F	90	115394	-3	3.76e-37
125	79	546989	R	79	546989	0	4.97e-37
126	79	546989	F	79	547112	0	4.97e-37
127	79	547112	R	79	547112	0	4.97e-37
128	78	52821	P	78	148524	0	1.99e-36
129	78	546948	F	78	546990	0	1.99e-36
130	78	546948	R	78	547112	0	1.99e-36
131	78	546990	R	78	547136	0	1.99e-36
132	78	547112	F	78	547136	0	1.99e-36
133	77	176820	P	77	213599	0	7.95e-36
134	77	516215	F	77	516244	0	7.95e-36
135	77	546948	R	77	546948	0	7.95e-36
136	77	546948	F	77	547137	0	7.95e-36
137	77	547137	R	77	547137	0	7.95e-36
138	76	87370	F	76	522870	0	3.18e-35
139	79	113010	F	79	600980	-1	1.18e-34
140	84	359695	F	84	769379	-3	1.25e-33
141	77	236224	F	77	620406	-1	1.84e-33
142	73	49	F	73	321925	0	2.03e-33
143	73	123680	F	73	468292	0	2.03e-33
144	73	546995	R	73	546995	0	2.03e-33
145	73	546995	F	73	547112	0	2.03e-33
146	73	547112	R	73	547112	0	2.03e-33
147	72	546948	F	72	546996	0	8.14e-33
148	72	546948	R	72	547112	0	8.14e-33
149	72	546996	R	72	547142	0	8.14e-33
150	72	547112	F	72	547142	0	8.14e-33
151	79	220355	F	79	580911	-2	1.38e-32
152	75	98779	F	75	263050	-1	2.86e-32
153	71	546948	R	71	546948	0	3.26e-32
154	71	546948	F	71	547143	0	3.26e-32
155	71	547143	R	71	547143	0	3.26e-32
156	80	14187	P	80	549470	-3	2.75e-31
157	80	336097	P	80	549470	-3	2.75e-31
158	69	59779	P	69	418180	0	5.21e-31
159	68	276401	P	68	701393	0	2.08e-30
160	68	276401	P	68	725080	0	2.08e-30
161	68	276401	P	68	761684	0	2.08e-30
162	71	150550	F	71	213932	-1	6.93e-30
163	67	19958	P	67	209433	0	8.33e-30
164	67	209433	P	67	341868	0	8.33e-30
165	67	547001	R	67	547001	0	8.33e-30
166	67	547001	F	67	547112	0	8.33e-30
167	67	547112	R	67	547112	0	8.33e-30
168	66	546948	F	66	547002	0	3.33e-29
169	66	546948	R	66	547112	0	3.33e-29
170	66	547002	R	66	547148	0	3.33e-29
171	66	547112	F	66	547148	0	3.33e-29
172	76	263050	F	76	298887	-3	6.03e-29
173	69	797	F	69	322691	-1	1.08e-28
174	65	2053	F	65	323957	0	1.33e-28
175	65	53398	F	65	177842	0	1.33e-28
176	65	546948	R	65	546948	0	1.33e-28
177	65	546948	F	65	547149	0	1.33e-28
178	65	547149	R	65	547149	0	1.33e-28
179	68	582872	P	68	647589	-1	4.25e-28
180	64	133469	P	64	313084	0	5.33e-28
181	64	231763	F	64	742885	0	5.33e-28
182	74	290584	P	74	510672	-3	8.9e-28
183	67	508409	F	67	634311	-1	1.67e-27
184	63	504743	F	63	606357	0	2.13e-27
185	62	238604	F	62	298700	0	8.53e-27
186	62	264272	F	62	709365	0	8.53e-27
187	65	67184	P	65	148278	-1	2.6e-26
188	61	51362	P	61	538683	0	3.41e-26
189	61	98793	F	61	263064	0	3.41e-26
190	61	546889	F	61	547154	0	3.41e-26
191	61	547007	R	61	547007	0	3.41e-26
192	61	547007	F	61	547112	0	3.41e-26
193	61	547112	R	61	547112	0	3.41e-26
194	60	272819	F	60	317337	0	1.37e-25
195	60	393466	F	60	803142	0	1.37e-25
196	60	434902	P	60	480830	0	1.37e-25
197	60	546889	F	60	546953	0	1.37e-25
198	60	546889	F	60	546959	0	1.37e-25
199	60	546889	R	60	546960	0	1.37e-25
200	60	546889	F	60	546965	0	1.37e-25
201	60	546889	R	60	546966	0	1.37e-25
202	60	546889	F	60	546971	0	1.37e-25
203	60	546889	R	60	546972	0	1.37e-25
204	60	546889	F	60	546977	0	1.37e-25
205	60	546889	R	60	546978	0	1.37e-25
206	60	546889	F	60	546983	0	1.37e-25
207	60	546889	R	60	546984	0	1.37e-25
208	60	546889	F	60	546989	0	1.37e-25
209	60	546889	R	60	546990	0	1.37e-25
210	60	546889	F	60	546995	0	1.37e-25
211	60	546889	R	60	546996	0	1.37e-25
212	60	546889	F	60	547001	0	1.37e-25
213	60	546889	R	60	547002	0	1.37e-25
214	60	546889	F	60	547007	0	1.37e-25
215	60	546889	R	60	547008	0	1.37e-25
216	60	546889	F	60	547112	0	1.37e-25
217	60	546889	R	60	547113	0	1.37e-25
218	60	546889	F	60	547118	0	1.37e-25
219	60	546889	R	60	547119	0	1.37e-25
220	60	546889	F	60	547124	0	1.37e-25
221	60	546889	R	60	547125	0	1.37e-25
222	60	546889	F	60	547130	0	1.37e-25
223	60	546889	R	60	547131	0	1.37e-25
224	60	546889	F	60	547136	0	1.37e-25
225	60	546889	R	60	547137	0	1.37e-25
226	60	546889	F	60	547142	0	1.37e-25
227	60	546889	R	60	547143	0	1.37e-25
228	60	546889	F	60	547148	0	1.37e-25
229	60	546889	R	60	547149	0	1.37e-25
230	60	546948	F	60	547008	0	1.37e-25
231	60	546948	R	60	547112	0	1.37e-25
232	60	547008	R	60	547154	0	1.37e-25
233	60	547112	F	60	547154	0	1.37e-25
234	70	95781	F	70	441324	-3	1.92e-25
235	70	393167	F	70	802846	-3	1.92e-25
236	59	37806	P	59	648735	0	5.46e-25
237	59	546890	R	59	546890	0	5.46e-25
238	59	546890	F	59	546948	0	5.46e-25
239	59	546890	R	59	547155	0	5.46e-25
240	59	546948	R	59	546948	0	5.46e-25
241	59	546948	F	59	547155	0	5.46e-25
242	59	547155	R	59	547155	0	5.46e-25
243	62	95365	F	62	744348	-1	1.59e-24
244	58	113031	F	58	601001	0	2.18e-24
245	65	359714	F	65	769398	-2	2.5e-24
246	65	457835	F	65	674375	-2	2.5e-24
247	68	359655	F	68	769339	-3	2.82e-24
248	57	653658	P	57	701338	0	8.74e-24
249	67	392998	F	67	802686	-3	1.08e-23
250	67	501819	P	67	559409	-3	1.08e-23
251	60	80740	F	60	115424	-1	2.46e-23
252	55	465562	P	55	683598	0	1.4e-22
253	55	546889	R	55	546889	0	1.4e-22
254	55	546889	F	55	547013	0	1.4e-22
255	55	546889	R	55	547112	0	1.4e-22
256	55	547013	R	55	547013	0	1.4e-22
257	55	547013	F	55	547112	0	1.4e-22
258	55	547112	R	55	547112	0	1.4e-22
259	62	263064	F	62	298901	-2	1.45e-22
260	65	244181	P	65	758202	-3	1.57e-22
261	65	263050	F	65	281995	-3	1.57e-22
262	54	213180	F	54	255469	0	5.59e-22
263	54	546889	F	54	547160	0	5.59e-22
264	54	546895	R	54	547014	0	5.59e-22
265	54	546895	F	54	547112	0	5.59e-22
266	54	546948	F	54	547014	0	5.59e-22
267	54	546948	R	54	547112	0	5.59e-22
268	54	547014	R	54	547160	0	5.59e-22
269	54	547112	F	54	547160	0	5.59e-22
270	61	256017	F	61	679722	-2	5.62e-22
271	57	502463	F	57	620346	-1	1.49e-21
272	57	634321	F	57	647595	-1	1.49e-21
273	53	401003	F	53	549657	0	2.24e-21
274	53	546896	R	53	546896	0	2.24e-21
275	53	546896	F	53	546948	0	2.24e-21
276	53	546896	R	53	547161	0	2.24e-21
277	53	546948	R	53	546948	0	2.24e-21
278	53	546948	F	53	547161	0	2.24e-21
279	53	547061	R	53	547061	0	2.24e-21
280	53	547161	R	53	547161	0	2.24e-21
281	63	95772	F	63	441315	-3	2.29e-21
282	56	113029	P	56	664373	-1	5.87e-21
283	56	457844	F	56	674384	-1	5.87e-21
284	62	263064	F	62	282009	-3	8.71e-21
285	52	67197	P	52	148278	0	8.95e-21
286	52	220382	F	52	580938	0	8.95e-21
287	52	460388	F	52	543858	0	8.95e-21
288	55	100621	F	55	220483	-1	2.31e-20
289	55	136395	F	55	258088	-1	2.31e-20
290	55	582879	P	55	634321	-1	2.31e-20
291	61	58533	F	61	376857	-3	3.32e-20
292	61	58533	F	61	786550	-3	3.32e-20
293	51	117948	F	51	468316	0	3.58e-20
294	54	399083	P	54	733521	-1	9.06e-20
295	54	601001	P	54	664373	-1	9.06e-20
296	57	508419	F	57	647595	-2	1.26e-19
297	50	276401	P	50	642488	0	1.43e-19
298	50	479376	F	50	549686	0	1.43e-19
299	50	642488	F	50	701411	0	1.43e-19
300	50	642488	F	50	725098	0	1.43e-19
301	50	642488	F	50	761702	0	1.43e-19
302	49	54667	P	49	516184	0	5.73e-19
303	49	64623	F	49	509106	0	5.73e-19
304	49	66750	F	49	552027	0	5.73e-19
305	49	116215	P	49	559348	0	5.73e-19
306	49	117948	F	49	123704	0	5.73e-19
307	49	123704	F	49	284239	0	5.73e-19
308	49	284239	F	49	468316	0	5.73e-19
309	49	393525	F	49	803200	0	5.73e-19
310	49	546889	R	49	546889	0	5.73e-19
311	49	546889	F	49	547019	0	5.73e-19
312	49	546889	R	49	547112	0	5.73e-19
313	49	547019	R	49	547019	0	5.73e-19
314	49	547019	F	49	547112	0	5.73e-19
315	49	547112	R	49	547112	0	5.73e-19
316	52	508419	P	52	582882	-1	1.4e-18
317	58	393193	F	58	802872	-3	1.82e-18
318	55	501831	P	55	559409	-2	1.87e-18
319	48	516215	F	48	516273	0	2.29e-18
320	48	546889	F	48	546901	0	2.29e-18
321	48	546889	R	48	546948	0	2.29e-18
322	48	546889	F	48	547166	0	2.29e-18
323	48	546901	R	48	547020	0	2.29e-18
324	48	546901	F	48	547112	0	2.29e-18
325	48	546948	F	48	547020	0	2.29e-18
326	48	546948	R	48	547112	0	2.29e-18
327	48	547020	R	48	547166	0	2.29e-18
328	48	547025	F	48	547066	0	2.29e-18
329	48	547061	F	48	547107	0	2.29e-18
330	48	547112	F	48	547166	0	2.29e-18
331	51	95800	F	51	441343	-1	5.48e-18
332	51	116917	P	51	586220	-1	5.48e-18
333	51	117948	P	51	642427	-1	5.48e-18
334	51	283208	P	51	586220	-1	5.48e-18
335	51	468316	P	51	642427	-1	5.48e-18
336	57	359837	F	57	769521	-3	6.9e-18
337	57	367274	P	57	367274	-3	6.9e-18
338	57	367274	P	57	776967	-3	6.9e-18
339	57	776967	P	57	776967	-3	6.9e-18
340	54	80303	F	54	115360	-2	7.2e-18
341	54	179235	P	54	298770	-2	7.2e-18
342	47	1229	F	47	323129	0	9.16e-18
343	47	114671	F	47	715637	0	9.16e-18
344	47	290738	P	47	510634	0	9.16e-18
345	47	510407	F	47	683074	0	9.16e-18
346	47	546902	R	47	546902	0	9.16e-18
347	47	546902	F	47	546948	0	9.16e-18
348	47	546902	R	47	547167	0	9.16e-18
349	47	546948	R	47	546948	0	9.16e-18
350	47	546948	F	47	547167	0	9.16e-18
351	47	547167	R	47	547167	0	9.16e-18
352	53	251653	P	53	290382	-2	2.77e-17
353	53	364207	F	53	516239	-2	2.77e-17
354	53	364207	F	53	516268	-2	2.77e-17
355	53	516239	F	53	773900	-2	2.77e-17
356	53	516268	F	53	773900	-2	2.77e-17
357	46	180	F	46	322060	0	3.66e-17
358	46	48021	P	46	368202	0	3.66e-17
359	46	48021	P	46	777895	0	3.66e-17
360	46	240334	F	46	519631	0	3.66e-17
361	49	123704	P	49	642429	-1	8.42e-17
362	49	151038	F	49	376104	-1	8.42e-17
363	49	151038	F	49	785797	-1	8.42e-17
364	49	284239	P	49	642429	-1	8.42e-17
365	49	474425	P	49	491155	-1	8.42e-17
366	55	148596	F	55	743555	-3	9.9e-17
367	52	290606	P	52	510672	-2	1.07e-16
368	45	148363	F	45	247693	0	1.47e-16
369	45	179244	P	45	298770	0	1.47e-16
370	45	190836	F	45	697394	0	1.47e-16
371	45	516218	P	45	730321	0	1.47e-16
372	45	516247	P	45	730321	0	1.47e-16
373	45	516276	P	45	730321	0	1.47e-16
374	48	170676	P	48	364212	-1	3.3e-16
375	48	170676	P	48	773905	-1	3.3e-16
376	54	93708	P	54	559346	-3	3.75e-16
377	54	160695	P	54	701418	-3	3.75e-16
378	54	160695	P	54	725105	-3	3.75e-16
379	54	160695	P	54	761709	-3	3.75e-16
380	51	489753	F	51	730957	-2	4.11e-16
381	44	102619	P	44	738604	0	5.86e-16
382	44	269090	P	44	269090	0	5.86e-16
383	44	468291	P	44	701382	0	5.86e-16
384	44	468291	P	44	725069	0	5.86e-16
385	44	468291	P	44	761673	0	5.86e-16
386	44	531068	F	44	760105	0	5.86e-16
387	47	150527	P	47	683406	-1	1.29e-15
388	47	236305	F	47	620487	-1	1.29e-15
389	47	547062	R	47	547172	-1	1.29e-15
390	47	547066	F	47	547172	-1	1.29e-15
391	53	58545	F	53	376869	-3	1.41e-15
392	53	58545	F	53	786562	-3	1.41e-15
393	50	163257	F	50	429784	-2	1.58e-15
394	50	306562	F	50	468290	-2	1.58e-15
395	50	429784	F	50	692483	-2	1.58e-15
396	43	123680	P	43	701382	0	2.35e-15
397	43	123680	P	43	725069	0	2.35e-15
398	43	123680	P	43	761673	0	2.35e-15
399	43	149821	P	43	586391	0	2.35e-15
400	43	425967	P	43	455891	0	2.35e-15
401	43	546889	R	43	546889	0	2.35e-15
402	43	546889	F	43	547025	0	2.35e-15
403	43	546889	R	43	547066	0	2.35e-15
404	43	546889	F	43	547066	0	2.35e-15
405	43	546889	R	43	547112	0	2.35e-15
406	43	546895	R	43	547066	0	2.35e-15
407	43	546895	F	43	547066	0	2.35e-15
408	43	546901	R	43	547066	0	2.35e-15
409	43	546901	F	43	547066	0	2.35e-15
410	43	546953	R	43	547066	0	2.35e-15
411	43	546953	F	43	547066	0	2.35e-15
412	43	546959	R	43	547066	0	2.35e-15
413	43	546959	F	43	547066	0	2.35e-15
414	43	546965	R	43	547066	0	2.35e-15
415	43	546965	F	43	547066	0	2.35e-15
416	43	546971	R	43	547066	0	2.35e-15
417	43	546971	F	43	547066	0	2.35e-15
418	43	546977	R	43	547066	0	2.35e-15
419	43	546977	F	43	547066	0	2.35e-15
420	43	546983	R	43	547066	0	2.35e-15
421	43	546983	F	43	547066	0	2.35e-15
422	43	546989	R	43	547066	0	2.35e-15
423	43	546989	F	43	547066	0	2.35e-15
424	43	546995	R	43	547066	0	2.35e-15
425	43	546995	F	43	547066	0	2.35e-15
426	43	547001	R	43	547066	0	2.35e-15
427	43	547001	F	43	547066	0	2.35e-15
428	43	547007	R	43	547066	0	2.35e-15
429	43	547007	F	43	547066	0	2.35e-15
430	43	547013	R	43	547066	0	2.35e-15
431	43	547013	F	43	547066	0	2.35e-15
432	43	547019	R	43	547066	0	2.35e-15
433	43	547019	F	43	547066	0	2.35e-15
434	43	547025	R	43	547025	0	2.35e-15
435	43	547025	F	43	547112	0	2.35e-15
436	43	547066	R	43	547118	0	2.35e-15
437	43	547066	F	43	547118	0	2.35e-15
438	43	547066	R	43	547124	0	2.35e-15
439	43	547066	F	43	547124	0	2.35e-15
440	43	547066	R	43	547130	0	2.35e-15
441	43	547066	F	43	547130	0	2.35e-15
442	43	547066	R	43	547136	0	2.35e-15
443	43	547066	F	43	547136	0	2.35e-15
444	43	547066	R	43	547142	0	2.35e-15
445	43	547066	F	43	547142	0	2.35e-15
446	43	547066	R	43	547148	0	2.35e-15
447	43	547066	F	43	547148	0	2.35e-15
448	43	547066	R	43	547154	0	2.35e-15
449	43	547066	F	43	547154	0	2.35e-15
450	43	547066	R	43	547160	0	2.35e-15
451	43	547066	F	43	547160	0	2.35e-15
452	43	547066	R	43	547166	0	2.35e-15
453	43	547066	F	43	547166	0	2.35e-15
454	43	547112	R	43	547112	0	2.35e-15
455	46	263080	F	46	282025	-1	5.06e-15
456	46	263080	F	46	298917	-1	5.06e-15
457	52	393298	F	52	802977	-3	5.34e-15
458	49	44823	P	49	522993	-2	6.06e-15
459	49	160706	F	49	175064	-2	6.06e-15
460	42	71838	F	42	90935	0	9.38e-15
461	42	176283	P	42	317011	0	9.38e-15
462	42	546889	F	42	546907	0	9.38e-15
463	42	546889	R	42	546948	0	9.38e-15
464	42	546889	F	42	547172	0	9.38e-15
465	42	546907	R	42	547026	0	9.38e-15
466	42	546907	F	42	547066	0	9.38e-15
467	42	546907	R	42	547067	0	9.38e-15
468	42	546907	F	42	547112	0	9.38e-15
469	42	546948	F	42	547026	0	9.38e-15
470	42	546948	R	42	547066	0	9.38e-15
471	42	546948	F	42	547067	0	9.38e-15
472	42	546948	R	42	547112	0	9.38e-15
473	42	547026	R	42	547172	0	9.38e-15
474	42	547112	F	42	547172	0	9.38e-15
475	42	590854	R	42	590854	0	9.38e-15
476	42	623523	P	42	701424	0	9.38e-15
477	42	623523	P	42	725111	0	9.38e-15
478	42	623523	P	42	761715	0	9.38e-15
479	45	98809	F	45	282025	-1	1.98e-14
480	45	98809	F	45	298917	-1	1.98e-14
481	51	222148	P	51	316161	-3	2.01e-14
482	51	290566	P	51	510713	-3	2.01e-14
483	51	456132	F	51	645661	-3	2.01e-14
484	48	123680	F	48	306564	-2	2.33e-14
485	48	180489	P	48	468322	-2	2.33e-14
486	48	364212	F	48	516215	-2	2.33e-14
487	48	502357	F	48	634059	-2	2.33e-14
488	48	516215	F	48	773905	-2	2.33e-14
489	41	51551	F	41	760261	0	3.75e-14
490	41	52988	P	41	740149	0	3.75e-14
491	41	546908	R	41	546908	0	3.75e-14
492	41	546908	F	41	546948	0	3.75e-14
493	41	546908	R	41	547173	0	3.75e-14
494	41	546948	R	41	546948	0	3.75e-14
495	41	546948	F	41	547173	0	3.75e-14
496	41	547173	R	41	547173	0	3.75e-14
497	50	393238	F	50	802917	-3	7.58e-14
498	40	0	F	40	321873	0	1.5e-13
499	40	3633	P	40	213138	0	1.5e-13
500	40	151047	F	40	376113	0	1.5e-13
